# Supplementary material for: AHL quorum sensing regulates T6SS and volatiles production in rice root-colonizing Enterobacter asburiae AG129
Source: FEMS Microbiol Ecol. 2025 Dec 8;102(1):fiaf120. doi: 10.1093/femsec/fiaf120 (PMC12728822; doi:10.1093/femsec/fiaf120)
Supplement: fiaf120_Supplemental_Files [file fiaf120_supplemental_files.zip]

Archive with 2 entries (2 files):
- FragPipe-Analyst_report-chandan.pdf
- supplementary material-EnterobacterF_25.04.25_REV.docx
